# Supplementary material for: Characteristics of ear fullness and synaptic loss in ear fullness revealed by SV2A positron emission tomographycortical
Source: Front Mol Neurosci. 2024 Sep 6;17:1451226. doi: 10.3389/fnmol.2024.1451226 (PMC11412955; doi:10.3389/fnmol.2024.1451226)
Supplement: Supplementary file 1 [file Table_1.XLSX]

## Sheet: Sheet1
patient number	Male	female	age	side	type of Auditory curve	course	auditory thresholds	hearing loss degree	ABR	auditory threshold（after 1 month）	auditory thresholdst change	ear fullness score at admission	ear fullness score after 1 week	ear fullness score after 1 month
120	Male		19	left	all-frequency	1	48db	severe	normal	23db	Cured	3	0	0
98	Male		20	right	low-frequency	1	65db	severe	normal	24db	Cured	3	0	0
14		female	25	right	all-frequency	1	105db	Extremely severe	abnormal	78db	27	7	2	0
75	Male		30	left	high-frequency	1	55db	Moderate	normal	25db	Cured	2	0	0
142	Male		33	left	all-frequency	1	77db	severe	abnormal	36db	41	4	2	0
6		female	57	left	all-frequency	1	91db	Extremely severe	abnormal	75db	16	5	5	0
124		female	65	left	all-frequency	1	78db	severe	normal	75db	3	8	8	0
48		female	22	left	all-frequency	2	38db	slight	normal	17db	Cured	7	2	0
96	Male		24	right	low-frequency	2	68db	severe	normal	50db	18	6	0	0
33		female	25	right	all-frequency	2	86db	Extremely severe	abnormal	102db	0	5	5	5
135	Male		29	right	all-frequency	2	69db	severe	normal	33db	36	5	2	0
139		female	29	left	all-frequency	2	77db	severe	normal	36db	41	4	1	0
13		female	30	left	all-frequency	2	88db	Extremely severe	abnormal	70db	18	3	0	0
103	Male		32	right	low-frequency	2	70db	severe	abnormal	78db	0	7	2	0
38		female	33	left	low-frequency	2	39db	slight	normal	22db	Cured	2	0	0
5		female	34	right	all-frequency	2	96db	Extremely severe	abnormal	22db	Cured	8	0	0
43	Male		36	left	low-frequency	2	35db	slight	normal	17db	Cured	2	0	0
102	Male		36	left	low-frequency	2	72db	severe	normal	52db	22	6	0	0
56		female	41	left	low-frequency	2	44db	Moderate	normal	20db	Cured	4	0	0
109	Male		42	right	high-frequency	2	70db	severe	normal	57db	13	2	1	0
11	Male		46	right	all-frequency	2	100db	Extremely severe	abnormal	100db	0	4	0	0
78		female	47	left	high-frequency	2	45db	Moderate	normal	27db	18	2	1	0
116	Male		49	right	high-frequency	2	75db	severe	abnormal	46db	29	6	2	0
7	Male		54	right	all-frequency	2	94db	Extremely severe	abnormal	95db	1	2	1	0
53		female	54	right	low-frequency	2	55db	Moderate	normal	38db	17	4	2	0
40	Male		55	right	low-frequency	2	30db	slight	normal	20db	Cured	2	0	0
104	Male		57	right	low-frequency	2	68db	severe	normal	24db	Cured	6	0	0
125		female	58	left	all-frequency	2	74db	severe	normal	56db	18	7	2	0
88		female	65	left	all-frequency	2	60db	Moderate	normal	29db	Cured	4	0	0
113	Male		18	left	high-frequency	3	65db	severe	normal	32db	33	2	1	0
66		female	19	left	low-frequency	3	48db	Moderate	normal	18db	Cured	4	4	0
39	Male		20	right	low-frequency	3	36db	slight	normal	18db	Cured	3	1	0
76		female	21	right	high-frequency	3	48db	Moderate	normal	18db	Cured	3	0	0
95	Male		21	left	all-frequency	3	52db	Moderate	normal	18db	Cured	4	2	1
80	Male		22	left	high-frequency	3	54db	Moderate	normal	52db	2	6	0	0
15	Male		23	right	all-frequency	3	84db	Extremely severe	abnormal	55db	29	3	0	0
54		female	28	left	low-frequency	3	55db	Moderate	normal	15db	Cured	8	3	0
55		female	29	right	low-frequency	3	45db	Moderate	normal	12db	Cured	5	0	0
25	Male		30	right	all-frequency	3	95db	Extremely severe	abnormal	55db	40	7	3	0
79		female	32	right	high-frequency	3	56db	Moderate	normal	58db	0	6	4	0
90		female	33	left	all-frequency	3	50db	Moderate	abnormal	22db	Cured	6	2	0
100		female	33	right	low-frequency	3	73db	severe	abnormal	41db	35	2	0	0
114		female	33	left	high-frequency	3	71db	severe	abnormal	36db	35	5	3	0
84		female	35	left	all-frequency	3	42db	Moderate	normal	24db	Cured	1	0	0
57		female	37	right	low-frequency	3	57db	Moderate	normal	22db	Cured	4	0	0
50		female	39	left	all-frequency	3	39db	slight	normal	18db	Cured	4	2	0
73		female	39	left	high-frequency	3	50db	Moderate	normal	22db	Cured	3	0	0
4		female	41	right	all-frequency	3	100db	Extremely severe	abnormal	79db	2	4	2	0
61		female	41	right	low-frequency	3	48db	Moderate	normal	22db	Cured	2	0	0
46	Male		43	left	high-frequency	3	36db	slight	normal	10db	26	3	0	0
92		female	43	left	all-frequency	3	43db	Moderate	normal	25db	Cured	2	2	0
36	Male		45	left	all-frequency	3	91db	Extremely severe	abnormal	34db	56	5	2	0
85		female	45	right	all-frequency	3	44db	Moderate	normal	41db	3	2	0	0
138		female	45	right	all-frequency	3	73db	severe	normal	43db	30	5	2	0
97		female	46	left	low-frequency	3	61db	severe	normal	35db	26	4	0	0
121		female	46	left	all-frequency	3	61db	severe	normal	118db	0	3	1	0
29		female	48	right	all-frequency	3	98db	Extremely severe	abnormal	93db	5	5	2	1
21	Male		49	right	all-frequency	3	105db	Extremely severe	abnormal	62db	43	4	2	0
34		female	50	left	all-frequency	3	110db	Extremely severe	abnormal	110db	0	5	5	5
69		female	51	left	low-frequency	3	60db	Moderate	normal	25db	Cured	6	4	2
12	Male		54	right	all-frequency	3	107db	Extremely severe	abnormal	36db	71	5	2	0
127		female	55	left	all-frequency	3	72db	severe	normal	67db	5	3	0	0
77		female	56	right	high-frequency	3	60db	Moderate	abnormal	29db	31	3	0	0
60	Male		60	left	low-frequency	3	59db	Moderate	normal	25db	Cured	5	0	0
3		female	64	right	all-frequency	3	105db	Extremely severe	abnormal	105db	0	7	3	0
8		female	64	right	all-frequency	3	105db	Extremely severe	abnormal	95db	10	7	2	0
27	Male		64	right	all-frequency	3	94db	Extremely severe	abnormal	43db	51	3	1	0
70	Male		65	left	high-frequency	3	51db	Moderate	abnormal	40db	11	1	0	0
130		female	65	left	all-frequency	3	62db	severe	normal	29db	33	4	1	0
110		female	65	right	high-frequency	3	66db	severe	normal	42db	24	2	0	0
30		female	18	right	all-frequency	4	94db	Extremely severe	abnormal	65db	27	7	2	1
49		female	19	left	all-frequency	4	40db	slight	normal	20db	Cured	7	3	0
2		female	21	right	high-frequency	4	85db	Extremely severe	abnormal	45db	40	6	2	0
74		female	31	right	high-frequency	4	60db	Moderate	normal	46db	14	3	0	0
72		female	32	left	high-frequency	4	55db	Moderate	normal	36db	19	3	2	0
18	Male		34	right	all-frequency	4	91db	Extremely severe	abnormal	25db	Cured	7	3	0
137	Male		35	left	all-frequency	4	80db	severe	abnormal	43db	37	7	0	0
91		female	37	left	all-frequency	4	58db	Moderate	normal	28db	30	2	2	0
129	Male		37	right	all-frequency	4	71db	severe	normal	32db	39	3	0	0
144		female	37	left	all-frequency	4	65db	severe	normal	34db	31	4	0	0
145		female	37	left	all-frequency	4	75db	severe	normal	43db	32	5	5	5
51		female	40	left	low-frequency	4	56db	Moderate	normal	10db	Cured	4	1	0
83	Male		44	left	all-frequency	4	44db	Moderate	normal	41db	3	2	0	0
119	Male		45	right	high-frequency	4	65db	severe	normal	47db	18	4	3	4
63	Male		47	left	low-frequency	4	42db	Moderate	normal	24db	Cured	2	0	0
101		female	50	right	low-frequency	4	67db	severe	normal	25db	Cured	5	0	0
23	Male		53	left	all-frequency	4	115db	Extremely severe	abnormal	115db	0	7	2	0
31	Male		58	left	all-frequency	4	84db	Extremely severe	abnormal	74db	10	4	2	2
131		female	58	left	all-frequency	4	70db	severe	normal	38db	32	6	2	0
141		female	59	left	all-frequency	4	70db	severe	normal	54db	16	4	1	0
81		female	63	right	high-frequency	4	50db	Moderate	normal	20db	30	2	0	0
126		female	64	right	all-frequency	4	75db	severe	normal	59db	16	4	1	0
112		female	65	right	high-frequency	4	70db	severe	abnormal	65db	5	4	0	0
1	Male		20	left	high-frequency	5	82db	Extremely severe	abnormal	59db	23	4	2	0
106		female	20	right	low-frequency	5	72db	severe	normal	25db	Cured	5	0	0
9	Male		21	right	all-frequency	5	100db	Extremely severe	abnormal	102db	0	4	0	0
136	Male		27	right	all-frequency	5	65db	severe	normal	24db	Cured	7	3	0
143	Male		28	left	all-frequency	5	67db	severe	normal	19db	Cured	6	2	0
22	Male		29	left	all-frequency	5	111db	Extremely severe	abnormal	111db	0	7	3	0
62	Male		29	right	low-frequency	5	55db	Moderate	normal	20db	Cured	4	0	0
58	Male		32	right	low-frequency	5	43db	Moderate	normal	17db	Cured	5	0	0
28		female	36	left	all-frequency	5	105db	Extremely severe	abnormal	71db	34	4	1	0
132		female	36	right	all-frequency	5	79db	severe	abnormal	25db	Cured	7	5	0
99	Male		37	right	low-frequency	5	65db	severe	normal	35db	30	6	4	0
41	Male		44	left	low-frequency	5	33db	slight	normal	16db	Cured	3	0	0
82		female	44	right	high-frequency	5	52db	Moderate	normal	34db	18	6	4	0
134		female	45	left	all-frequency	5	76db	severe	normal	36db	40	7	2	0
42		female	46	left	low-frequency	5	37db	slight	normal	22db	Cured	4	1	0
94		female	52	right	all-frequency	5	55db	Moderate	normal	40db	15	3	1	1
67	Male		53	right	low-frequency	5	51db	Moderate	normal	50db	1	4	0	0
17	Male		55	right	all-frequency	5	116db	Extremely severe	abnormal	115db	0	2	0	0
24	Male		59	right	all-frequency	5	109db	Extremely severe	abnormal	68db	41	4	2	0
35	Male		59	left	all-frequency	5	90db	Extremely severe	normal	71db	19	5	0	0
89		female	62	left	all-frequency	5	47db	Moderate	normal	20db	Cured	2	0	0
111		female	62	right	high-frequency	5	62db	severe	normal	18db	Cured	4	0	0
108		female	64	left	low-frequency	5	70db	severe	abnormal	38db	32	4	4	4
32		female	65	left	all-frequency	5	110db	Extremely severe	abnormal	110db	0	7	7	3
19	Male		65	left	all-frequency	5	85db	Extremely severe	abnormal	55db	30	4	1	0
118		female	22	left	high-frequency	6	70db	severe	normal	25db	Cured	4	3	2
52	Male		23	right	low-frequency	6	42db	Moderate	normal	26db	Cured	2	0	0
123		female	24	right	all-frequency	6	68db	severe	abnormal	65db	3	3	1	0
105		female	27	left	low-frequency	6	75db	severe	abnormal	77db	0	6	2	0
140	Male		27	right	all-frequency	6	63db	severe	normal	35db	38	5	0	0
44		female	33	left	low-frequency	6	38db	slight	normal	19db	Cured	4	0	0
65	Male		40	right	low-frequency	6	56db	Moderate	normal	23db	Cured	4	0	0
47	Male		45	left	high-frequency	6	36db	slight	normal	60db	0	3	3	6
37	Male		46	right	all-frequency	6	91db	Extremely severe	abnormal	78db	13	4	0	0
107	Male		46	left	low-frequency	6	66db	severe	normal	22db	Cured	7	7	2
93	Male		47	right	all-frequency	6	60db	Moderate	normal	35db	25	3	0	0
71	Male		50	right	high-frequency	6	55db	Moderate	normal	38db	17	4	2	0
16	Male		55	right	all-frequency	6	110db	Extremely severe	abnormal	110db	0	4	0	0
122		female	61	right	all-frequency	6	62db	severe	normal	60db	2	3	0	0
26	Male		65	left	all-frequency	6	108db	Extremely severe	abnormal	108db	0	7	5	0
86		female	29	left	all-frequency	7	46db	Moderate	normal	20db	Cured	4	0	0
117	Male		31	left	high-frequency	7	70db	severe	normal	57db	13	4	3	1
128	Male		53	right	all-frequency	7	75db	severe	normal	59db	16	4	1	0
64		female	63	left	low-frequency	7	43db	Moderate	normal	22db	Cured	4	0	0
133		female	22	left	all-frequency	8	80db	severe	abnormal	25db	Cured	5	2	0
87	Male		27	right	all-frequency	8	52db	Moderate	normal	35db	17	2	2	0
20	Male		23	right	all-frequency	9	96db	Extremely severe	abnormal	96db	0	5	2	0
115		female	59	left	high-frequency	9	68db	severe	normal	20db	Cured	5	0	0
68		female	64	right	low-frequency	9	56db	Moderate	normal	24db	Cured	2	0	0
146	Male		64	right	all-frequency	9	78db	severe	abnormal	56db	22	7	7	7
45	Male		18	left	high-frequency	10	38db	slight	normal	33db	5	1	0	0
10		female	57	right	all-frequency	10	88db	Extremely severe	normal	29db	59	4	2	0
59		female	61	left	low-frequency	11	60db	Moderate	abnormal	29db	31	8	2	0
