# Supplementary material for: Characteristics of ear fullness and synaptic loss in ear fullness revealed by SV2A positron emission tomographycortical
Source: Front Mol Neurosci. 2024 Sep 6;17:1451226. doi: 10.3389/fnmol.2024.1451226 (PMC11412955; doi:10.3389/fnmol.2024.1451226)
Supplement: Supplementary file 2 [file Table_2.XLSX]

## Sheet: Sheet1
patient number	Male	female	age	side	type of Auditory curve	course	auditory thresholdsthresholds	hearing loss degree	ABR	auditory thresholds （after 1 month）	auditory thresholdst change
1	Male		34	right	all-frequency	4	100db	Extremely severe	abnormal	100db	0
2	Male		35	left	all-frequency	3	100db	Extremely severe	abnormal	100db	0
3	Male		60	left	all-frequency	5	100db	Extremely severe	abnormal	100db	0
4	Male		29	right	all-frequency	1	89db	Extremely severe	abnormal	22db	Cured
5	Male		51	right	all-frequency	5	90db	Extremely severe	abnormal	90db	0
6	Male		52	right	all-frequency	4	105db	Extremely severe	abnormal	107db	0
7	Male		56	left	all-frequency	5	98db	Extremely severe	abnormal	100db	0
8		female	55	right	all-frequency	6	108db	Extremely severe	abnormal	105db	0
9	Male		38	right	all-frequency	2	95db	Extremely severe	abnormal	54db	41
10	Male		57	left	all-frequency	2	89db	Extremely severe	abnormal	62db	27
11		female	65	right	all-frequency	7	98db	Extremely severe	abnormal	90db	8
12	Male		59	left	all-frequency	4	95db	Extremely severe	abnormal	78db	27
13	Male		38	right	all-frequency	2	105db	Extremely severe	abnormal	105db	0
14	Male		26	right	all-frequency	4	105db	Extremely severe	abnormal	105db	0
15	Male		18	left	all-frequency	4	82db	Extremely severe	abnormal	25db	Cured
16	Male		61	right	all-frequency	6	82db	Extremely severe	normal	66db	16
17		female	19	left	all-frequency	3	105db	Extremely severe	abnormal	105db	0
18	Male		29	left	all-frequency	1	81db	Extremely severe	normal	55db	26
19		female	65	right	all-frequency	9	105db	Extremely severe	abnormal	105db	0
20		female	65	left	all-frequency	4	80db	Extremely severe	normal	42db	38
21	Male		65	left	all-frequency	5	88db	Extremely severe	abnormal	24db	Cured
22	Male		32	left	all-frequency	3	105db	Extremely severe	abnormal	105db	0
23		female	52	left	all-frequency	2	88db	Extremely severe	abnormal	85db	14
24		female	37	left	all-frequency	1	88db	Extremely severe	abnormal	50db	38
25		female	57	left	all-frequency	3	101db	Extremely severe	abnormal	57db	44
26	Male		21	left	all-frequency	4	91db	Extremely severe	abnormal	24db	Cured
27		female	37	right	all-frequency	4	94db	Extremely severe	abnormal	65db	29
28		female	36	left	all-frequency	2	108db	Extremely severe	abnormal	108db	0
29	Male		57	left	all-frequency	6	91db	Extremely severe	abnormal	70db	21
30		female	22	right	all-frequency	3	99db	Extremely severe	abnormal	72db	27
31		female	24	right	all-frequency	5	38db	slight	normal	18db	Cured
32		female	65	left	all-frequency	2	33db	slight	normal	22db	Cured
33		female	29	right	all-frequency	1	39db	slight	normal	24db	Cured
34		female	29	right	all-frequency	4	35db	slight	normal	15db	Cured
35		female	29	left	all-frequency	2	46db	Moderate	normal	19db	Cured
36	Male		43	left	all-frequency	7	50db	Moderate	normal	30db	20
37		female	56	right	all-frequency	3	55db	Moderate	normal	27db	28
38		female	34	left	all-frequency	5	50db	Moderate	normal	30db	20
39		female	58	left	all-frequency	4	54db	Moderate	normal	35db	19
40	Male		64	left	all-frequency	5	59db	Moderate	normal	45db	15
41	Male		65	right	all-frequency	5	50db	Moderate	abnormal	30db	20
42		female	55	right	all-frequency	2	42db	Moderate	normal	24db	Cured
43		female	56	right	all-frequency	2	51db	Moderate	normal	52db	1
44		female	65	left	all-frequency	9	55db	Moderate	normal	50db	5
45		female	42	left	all-frequency	7	47db	Moderate	normal	24db	Cured
46		female	37	right	all-frequency	2	58db	Moderate	abnormal	32db	26
47		female	31	left	all-frequency	4	79db	severe	normal	21db	58
48		female	37	right	all-frequency	4	74db	severe	abnormal	70db	4
49	Male		30	right	all-frequency	2	65db	severe	normal	30db	35
50	Male		48	left	all-frequency	6	68db	severe	normal	35db	33
51		female	51	right	all-frequency	6	64db	severe	normal	50db	14
52		female	51	left	all-frequency	7	63db	severe	normal	31db	32
53	Male		30	right	all-frequency	2	75db	severe	normal	50db	25
54	Male		53	left	all-frequency	3	70db	severe	normal	34db	36
55		female	47	left	all-frequency	4	66db	severe	normal	30db	36
56	Male		65	left	all-frequency	8	65db	severe	normal	56db	9
57	Male		32	left	all-frequency	3	64db	severe	normal	26db	Cured
58		female	44	right	all-frequency	2	62db	severe	normal	35db	27
59	Male		43	right	all-frequency	6	75db	severe	normal	39db	36
60	Male		30	right	all-frequency	3	65db	severe	normal	20db	Cured
61		female	36	right	all-frequency	4	74db	severe	abnormal	19db	Cured
62	Male		43	left	all-frequency	4	65db	severe	normal	20db	Cured
63	Male		36	right	all-frequency	4	71db	severe	normal	51db	20
64		female	47	left	all-frequency	6	75db	severe	normal	35db	40
65		female	55	left	all-frequency	6	69db	severe	normal	32db	37
66		female	32	right	all-frequency	4	78db	severe	abnormal	22db	Cured
67		female	44	right	all-frequency	10	62db	severe	abnormal	29db	33
68	Male		52	right	low-frequency	3	38db	slight	normal	17db	Cured
69		female	38	right	low-frequency	2	35db	slight	normal	10db	Cured
70	Male		41	left	low-frequency	8	40db	slight	normal	22db	Cured
71	Male		29	right	low-frequency	3	37db	slight	normal	15db	Cured
72		female	63	left	low-frequency	9	45db	Moderate	normal	20db	Cured
73	Male		19	left	low-frequency	3	42db	Moderate	normal	16db	Cured
74	Male		40	right	low-frequency	5	57db	Moderate	normal	22db	Cured
75	Male		45	right	low-frequency	1	50db	Moderate	normal	24db	Cured
76		female	49	right	low-frequency	4	43db	Moderate	normal	19db	Cured
77	Male		27	left	low-frequency	3	58db	Moderate	normal	37db	21
78	Male		21	left	low-frequency	2	52db	Moderate	normal	23db	Cured
79		female	39	right	low-frequency	3	57db	Moderate	normal	17db	Cured
80		female	42	left	low-frequency	4	46db	Moderate	normal	20db	Cured
81	Male		32	left	low-frequency	3	58db	Moderate	normal	24db	Cured
82		female	51	left	low-frequency	2	47db	Moderate	normal	8db	Cured
83		female	24	left	low-frequency	2	45db	Moderate	normal	23db	Cured
84	Male		43	right	low-frequency	7	55db	Moderate	normal	19db	Cured
85		female	39	right	low-frequency	6	43db	Moderate	normal	20db	Cured
86		female	48	left	low-frequency	3	58db	Moderate	normal	28db	30
87	Male		65	left	low-frequency	6	58db	Moderate	normal	24db	Cured
88		female	27	left	low-frequency	2	64db	severe	normal	22db	Cured
89	Male		24	left	low-frequency	6	72db	severe	abnormal	53db	19
90	Male		58	left	low-frequency	3	67db	severe	normal	26db	Cured
91		female	44	left	low-frequency	2	62db	severe	normal	25db	Cured
92	Male		60	left	low-frequency	5	66db	severe	normal	20db	Cured
93		female	33	right	low-frequency	3	72db	severe	abnormal	70db	2
94	Male		40	left	low-frequency	6	70db	severe	normal	33db	37
95		female	29	right	low-frequency	2	67db	severe	abnormal	25db	Cured
96	Male		50	right	low-frequency	4	62db	severe	normal	25db	Cured
97		female	18	right	low-frequency	9	71db	severe	abnormal	65db	6
98	Male		19	left	high-frequency	4	85db	Extremely severe	abnormal	80db	5
99		female	18	right	high-frequency	3	81db	Extremely severe	abnormal	80db	1
100	Male		52	left	high-frequency	7	90db	Extremely severe	abnormal	90db	0
101	Male		41	left	high-frequency	2	38db	slight	normal	22db	Cured
102	Male		30	right	high-frequency	2	40db	slight	normal	17db	Cured
103		female	59	left	high-frequency	4	44db	Moderate	normal	28db	16
104		female	24	left	high-frequency	2	52db	Moderate	normal	25db	Cured
105		female	60	right	high-frequency	3	47db	Moderate	normal	22db	Cured
106	Male		35	left	high-frequency	1	60db	Moderate	normal	53db	7
107	Male		39	left	high-frequency	4	53db	Moderate	normal	33db	20
108	Male		22	right	high-frequency	3	49db	Moderate	normal	25db	Cured
109		female	25	left	high-frequency	2	42db	Moderate	normal	20db	Cured
110		female	21	right	high-frequency	6	58db	Moderate	normal	30db	28
111	Male		18	left	high-frequency	3	65db	severe	normal	32db	33
112		female	65	left	high-frequency	9	64db	severe	normal	55db	9
113		female	20	right	high-frequency	3	71db	severe	abnormal	45db	26
114	Male		57	left	high-frequency	5	65db	severe	normal	37db	28
115		female	63	right	high-frequency	4	73db	severe	normal	60db	13
116	Male		61	left	high-frequency	2	68db	severe	normal	25db	Cured
117		female	57	right	high-frequency	8	80db	severe	abnormal	81db	0
118	Male		38	left	high-frequency	6	77db	severe	normal	40db	37
119		female	64	right	high-frequency	4	62db	severe	normal	57db	5
120	Male		47	left	high-frequency	5	66db	severe	normal	32db	34
121	Male		28	right	high-frequency	3	75db	severe	normal	42db	33
122		female	19	right	high-frequency	2	69db	severe	normal	20db	Cured
123	Male		63	right	high-frequency	10	72db	severe	normal	72db	0
